# Supplementary material for: Lactiplantibacillus plantarum Induces Apoptosis in Melanoma and Breast Cancer Cells
Source: Microorganisms. 2024 Jan 17;12(1):182. doi: 10.3390/microorganisms12010182 (PMC10819835; doi:10.3390/microorganisms12010182)
Supplement: Supplementary file 1 [file microorganisms-12-00182-s001.zip]

Archive with 1 entries (1 files):
- microorganisms-2825041-Supplementary.pdf
